# Supplementary material for: Evidence for the continued presence in New Zealand of Homotrysis macleayi (Borchmann, 1909) (Coleoptera: Tenebrionidae: Alleculinae)
Source: Biodivers Data J. 2014 Feb 4;(2):e1054. doi: 10.3897/BDJ.2.e1054 (PMC4030246; doi:10.3897/BDJ.2.e1054)
Supplement: XML Treatment for Homotrysis macleayi [file BDJ.2.e1054-treatment1.xml]

<!DOCTYPE tp:taxon-treatment
  PUBLIC "-//TaxonX//DTD Taxonomic Treatment Publishing DTD v0 20100105//EN" "tax-treatment-NSO.dtd">
<tp:taxon-treatment xmlns:tp="http://www.plazi.org/taxpub"><tp:treatment-meta><mixed-citation publication-type="journal"><person-group><name><surname>Thorpe</surname><given-names>Stephen E.</given-names></name></person-group><article-title>Evidence for the continued presence in New Zealand of <italic><tp:taxon-name><tp:taxon-name-part taxon-name-part-type="genus">Homotrysis</tp:taxon-name-part> <tp:taxon-name-part taxon-name-part-type="species">macleayi</tp:taxon-name-part></tp:taxon-name></italic> (Borchmann, 1909) (<tp:taxon-name><tp:taxon-name-part taxon-name-part-type="order">Coleoptera</tp:taxon-name-part></tp:taxon-name>: <tp:taxon-name><tp:taxon-name-part taxon-name-part-type="family">Tenebrionidae</tp:taxon-name-part></tp:taxon-name>: <tp:taxon-name><tp:taxon-name-part taxon-name-part-type="subfamily">Alleculinae</tp:taxon-name-part></tp:taxon-name>)</article-title><source>Biodivers Data J</source><day>04</day><month>2</month><year>2014</year><volume>2014</volume><issue>2</issue><pub-id pub-id-type="doi">10.3897/BDJ.2.e1054</pub-id></mixed-citation></tp:treatment-meta><tp:nomenclature><tp:taxon-name>
            <tp:taxon-name-part taxon-name-part-type="genus">Homotrysis</tp:taxon-name-part>
            <tp:taxon-name-part taxon-name-part-type="species">macleayi</tp:taxon-name-part>
            <object-id xmlns:xlink="http://www.w3.org/1999/xlink" xlink:type="simple" object-id-type="Wikispecies">https://species.wikimedia.org/wiki/Homotrysis_macleayi</object-id>
          </tp:taxon-name><tp:taxon-authority>(Borchmann, 1909)</tp:taxon-authority><tp:nomenclature-citation-list><tp:nomenclature-citation><tp:taxon-name><tp:taxon-name-part taxon-name-part-type="genus">Allecula</tp:taxon-name-part> <tp:taxon-name-part taxon-name-part-type="species">macleayi</tp:taxon-name-part></tp:taxon-name><comment> Borchmann, 1909 (original combination)</comment></tp:nomenclature-citation><tp:nomenclature-citation><tp:taxon-name><tp:taxon-name-part taxon-name-part-type="genus">Allecula</tp:taxon-name-part> <tp:taxon-name-part taxon-name-part-type="species">flavicornis</tp:taxon-name-part></tp:taxon-name><comment> Macleay, 1887 (objective synonym)</comment></tp:nomenclature-citation></tp:nomenclature-citation-list></tp:nomenclature><tp:treatment-sec sec-type="materials"><title>Materials</title><list list-type="alpha-lower" list-content="occurrences"><list-item><p><bold>Type status:</bold> <named-content xmlns:xlink="http://www.w3.org/1999/xlink" content-type="dwc:typeStatus" xlink:type="simple">Other material</named-content>. <bold>Occurrence:</bold> recordedBy: <named-content xmlns:xlink="http://www.w3.org/1999/xlink" content-type="dwc:recordedBy" xlink:type="simple">S.E. Thorpe</named-content>; individualCount: <named-content xmlns:xlink="http://www.w3.org/1999/xlink" content-type="dwc:individualCount" xlink:type="simple">1</named-content>; <bold>Taxon:</bold> scientificName: <named-content xmlns:xlink="http://www.w3.org/1999/xlink" content-type="dwc:scientificName" xlink:type="simple"><italic><tp:taxon-name><tp:taxon-name-part taxon-name-part-type="genus">Homotrysis</tp:taxon-name-part> <tp:taxon-name-part taxon-name-part-type="species">macleayi</tp:taxon-name-part></tp:taxon-name></italic> (Borchmann, 1909)</named-content>; <bold>Location:</bold> country: <named-content xmlns:xlink="http://www.w3.org/1999/xlink" content-type="dwc:country" xlink:type="simple">New Zealand</named-content>; stateProvince: <named-content xmlns:xlink="http://www.w3.org/1999/xlink" content-type="dwc:stateProvince" xlink:type="simple">Auckland</named-content>; verbatimLocality: <named-content xmlns:xlink="http://www.w3.org/1999/xlink" content-type="dwc:verbatimLocality" xlink:type="simple">Auckland Domain</named-content>; verbatimLatitude: <named-content xmlns:xlink="http://www.w3.org/1999/xlink" content-type="dwc:verbatimLatitude" xlink:type="simple">36.86385S</named-content>; verbatimLongitude: <named-content xmlns:xlink="http://www.w3.org/1999/xlink" content-type="dwc:verbatimLongitude" xlink:type="simple">174.77501E</named-content>; <bold>Identification:</bold> identifiedBy: <named-content xmlns:xlink="http://www.w3.org/1999/xlink" content-type="dwc:identifiedBy" xlink:type="simple">Stephen E. Thorpe</named-content>; <bold>Event:</bold> samplingProtocol: <named-content xmlns:xlink="http://www.w3.org/1999/xlink" content-type="dwc:samplingProtocol" xlink:type="simple">On trunk of Eucalyptus tree at night</named-content>; eventDate: <named-content xmlns:xlink="http://www.w3.org/1999/xlink" content-type="dwc:eventDate" xlink:type="simple">2004-04-28</named-content>; <bold>Record Level:</bold> institutionCode: <named-content xmlns:xlink="http://www.w3.org/1999/xlink" content-type="dwc:institutionCode" xlink:type="simple">Auckland Museum</named-content>; collectionCode: <named-content xmlns:xlink="http://www.w3.org/1999/xlink" content-type="dwc:collectionCode" xlink:type="simple">AMNZ57969</named-content></p></list-item><list-item><p><bold>Type status:</bold> <named-content xmlns:xlink="http://www.w3.org/1999/xlink" content-type="dwc:typeStatus" xlink:type="simple">Other material</named-content>. <bold>Occurrence:</bold> recordedBy: <named-content xmlns:xlink="http://www.w3.org/1999/xlink" content-type="dwc:recordedBy" xlink:type="simple">S.E. Thorpe</named-content>; individualCount: <named-content xmlns:xlink="http://www.w3.org/1999/xlink" content-type="dwc:individualCount" xlink:type="simple">3</named-content>; <bold>Taxon:</bold> scientificName: <named-content xmlns:xlink="http://www.w3.org/1999/xlink" content-type="dwc:scientificName" xlink:type="simple"><italic><tp:taxon-name><tp:taxon-name-part taxon-name-part-type="genus">Homotrysis</tp:taxon-name-part> <tp:taxon-name-part taxon-name-part-type="species">macleayi</tp:taxon-name-part></tp:taxon-name></italic> (Borchmann, 1909)</named-content>; <bold>Location:</bold> country: <named-content xmlns:xlink="http://www.w3.org/1999/xlink" content-type="dwc:country" xlink:type="simple">New Zealand</named-content>; stateProvince: <named-content xmlns:xlink="http://www.w3.org/1999/xlink" content-type="dwc:stateProvince" xlink:type="simple">Auckland</named-content>; verbatimLocality: <named-content xmlns:xlink="http://www.w3.org/1999/xlink" content-type="dwc:verbatimLocality" xlink:type="simple">Tamaki Campus (East), suburb of Saint Johns, Auckland</named-content>; verbatimLatitude: <named-content xmlns:xlink="http://www.w3.org/1999/xlink" content-type="dwc:verbatimLatitude" xlink:type="simple">36.88615S</named-content>; verbatimLongitude: <named-content xmlns:xlink="http://www.w3.org/1999/xlink" content-type="dwc:verbatimLongitude" xlink:type="simple">174.85258E</named-content>; <bold>Identification:</bold> identifiedBy: <named-content xmlns:xlink="http://www.w3.org/1999/xlink" content-type="dwc:identifiedBy" xlink:type="simple">Eric G. Matthews</named-content>; <bold>Event:</bold> samplingProtocol: <named-content xmlns:xlink="http://www.w3.org/1999/xlink" content-type="dwc:samplingProtocol" xlink:type="simple">Under loose bark of chopped up wattle tree (possibly Paraserianthes lophantha)</named-content>; eventDate: <named-content xmlns:xlink="http://www.w3.org/1999/xlink" content-type="dwc:eventDate" xlink:type="simple">2012-03-08</named-content>; <bold>Record Level:</bold> institutionCode: <named-content xmlns:xlink="http://www.w3.org/1999/xlink" content-type="dwc:institutionCode" xlink:type="simple">Auckland Museum</named-content>; collectionCode: <named-content xmlns:xlink="http://www.w3.org/1999/xlink" content-type="dwc:collectionCode" xlink:type="simple">AMNZ86134 (1 specimen)</named-content></p></list-item><list-item><p><bold>Type status:</bold> <named-content xmlns:xlink="http://www.w3.org/1999/xlink" content-type="dwc:typeStatus" xlink:type="simple">Other material</named-content>. <bold>Occurrence:</bold> recordedBy: <named-content xmlns:xlink="http://www.w3.org/1999/xlink" content-type="dwc:recordedBy" xlink:type="simple">S.E. Thorpe</named-content>; individualCount: <named-content xmlns:xlink="http://www.w3.org/1999/xlink" content-type="dwc:individualCount" xlink:type="simple">1</named-content>; <bold>Taxon:</bold> scientificName: <named-content xmlns:xlink="http://www.w3.org/1999/xlink" content-type="dwc:scientificName" xlink:type="simple"><italic><tp:taxon-name><tp:taxon-name-part taxon-name-part-type="genus">Homotrysis</tp:taxon-name-part> <tp:taxon-name-part taxon-name-part-type="species">macleayi</tp:taxon-name-part></tp:taxon-name></italic> (Borchmann, 1909)</named-content>; <bold>Location:</bold> country: <named-content xmlns:xlink="http://www.w3.org/1999/xlink" content-type="dwc:country" xlink:type="simple">New Zealand</named-content>; stateProvince: <named-content xmlns:xlink="http://www.w3.org/1999/xlink" content-type="dwc:stateProvince" xlink:type="simple">Auckland</named-content>; verbatimLocality: <named-content xmlns:xlink="http://www.w3.org/1999/xlink" content-type="dwc:verbatimLocality" xlink:type="simple">Tamaki Campus (East), suburb of Saint Johns, Auckland</named-content>; verbatimLatitude: <named-content xmlns:xlink="http://www.w3.org/1999/xlink" content-type="dwc:verbatimLatitude" xlink:type="simple">36.88216S</named-content>; verbatimLongitude: <named-content xmlns:xlink="http://www.w3.org/1999/xlink" content-type="dwc:verbatimLongitude" xlink:type="simple">174.85331E</named-content>; <bold>Identification:</bold> identifiedBy: <named-content xmlns:xlink="http://www.w3.org/1999/xlink" content-type="dwc:identifiedBy" xlink:type="simple">Stephen E. Thorpe</named-content>; <bold>Event:</bold> samplingProtocol: <named-content xmlns:xlink="http://www.w3.org/1999/xlink" content-type="dwc:samplingProtocol" xlink:type="simple">Under bark of Pittosporum eugenioides stump, at edge of carpark.</named-content>; eventDate: <named-content xmlns:xlink="http://www.w3.org/1999/xlink" content-type="dwc:eventDate" xlink:type="simple">2013-05-05</named-content>; <bold>Record Level:</bold> institutionCode: <named-content xmlns:xlink="http://www.w3.org/1999/xlink" content-type="dwc:institutionCode" xlink:type="simple">Auckland Museum</named-content>; collectionCode: <named-content xmlns:xlink="http://www.w3.org/1999/xlink" content-type="dwc:collectionCode" xlink:type="simple">AMNZ87636</named-content></p></list-item><list-item><p><bold>Type status:</bold> <named-content xmlns:xlink="http://www.w3.org/1999/xlink" content-type="dwc:typeStatus" xlink:type="simple">Other material</named-content>. <bold>Occurrence:</bold> recordedBy: <named-content xmlns:xlink="http://www.w3.org/1999/xlink" content-type="dwc:recordedBy" xlink:type="simple">S.E. Thorpe</named-content>; individualCount: <named-content xmlns:xlink="http://www.w3.org/1999/xlink" content-type="dwc:individualCount" xlink:type="simple">1</named-content>; <bold>Taxon:</bold> scientificName: <named-content xmlns:xlink="http://www.w3.org/1999/xlink" content-type="dwc:scientificName" xlink:type="simple"><italic><tp:taxon-name><tp:taxon-name-part taxon-name-part-type="genus">Homotrysis</tp:taxon-name-part> <tp:taxon-name-part taxon-name-part-type="species">macleayi</tp:taxon-name-part></tp:taxon-name></italic> (Borchmann, 1909)</named-content>; <bold>Location:</bold> country: <named-content xmlns:xlink="http://www.w3.org/1999/xlink" content-type="dwc:country" xlink:type="simple">New Zealand</named-content>; stateProvince: <named-content xmlns:xlink="http://www.w3.org/1999/xlink" content-type="dwc:stateProvince" xlink:type="simple">Auckland</named-content>; verbatimLocality: <named-content xmlns:xlink="http://www.w3.org/1999/xlink" content-type="dwc:verbatimLocality" xlink:type="simple">Tamaki Campus (East), suburb of Saint Johns, Auckland</named-content>; verbatimLatitude: <named-content xmlns:xlink="http://www.w3.org/1999/xlink" content-type="dwc:verbatimLatitude" xlink:type="simple">36.88100S</named-content>; verbatimLongitude: <named-content xmlns:xlink="http://www.w3.org/1999/xlink" content-type="dwc:verbatimLongitude" xlink:type="simple">174.85310E</named-content>; <bold>Identification:</bold> identifiedBy: <named-content xmlns:xlink="http://www.w3.org/1999/xlink" content-type="dwc:identifiedBy" xlink:type="simple">Stephen E. Thorpe</named-content>; <bold>Event:</bold> samplingProtocol: <named-content xmlns:xlink="http://www.w3.org/1999/xlink" content-type="dwc:samplingProtocol" xlink:type="simple">On dead tree fern frond, on ground, by pond</named-content>; eventDate: <named-content xmlns:xlink="http://www.w3.org/1999/xlink" content-type="dwc:eventDate" xlink:type="simple">2014-01-09</named-content>; <bold>Record Level:</bold> institutionCode: <named-content xmlns:xlink="http://www.w3.org/1999/xlink" content-type="dwc:institutionCode" xlink:type="simple">Auckland Museum</named-content>; collectionCode: <named-content xmlns:xlink="http://www.w3.org/1999/xlink" content-type="dwc:collectionCode" xlink:type="simple">AMNZ87720</named-content></p></list-item></list></tp:treatment-sec><tp:treatment-sec sec-type="Diagnosis"><title>Diagnosis</title><p><italic><tp:taxon-name><tp:taxon-name-part taxon-name-part-type="genus">Homotrysis</tp:taxon-name-part> <tp:taxon-name-part taxon-name-part-type="species">macleayi</tp:taxon-name-part></tp:taxon-name></italic> is easily recognised as an alleculine tenebrionid. Fig. <xref ref-type="fig" rid="F496072">3</xref> shows the diagnostic pectinate alleculine claw. The few other alleculines present in New Zealand are all lacking a dorsal vestiture of dense setae.</p></tp:treatment-sec><tp:treatment-sec sec-type="Distribution"><title>Distribution</title><p>I have now collected <italic><tp:taxon-name><tp:taxon-name-part taxon-name-part-type="genus">Homotrysis</tp:taxon-name-part> <tp:taxon-name-part taxon-name-part-type="species">macleayi</tp:taxon-name-part></tp:taxon-name></italic> on four separate occasions, spread over a number of years (2004, 2012, 2013, and 2014), at two sites in the vicinity of metropolitan Auckland (Auckland Domain, and the Tamaki Campus of the University of Auckland). Figs <xref ref-type="fig" rid="F496068">1</xref>, <xref ref-type="fig" rid="F496070">2</xref>, <xref ref-type="fig" rid="F496072">3</xref>, <xref ref-type="fig" rid="F496074">4</xref> show the most recent (2014) specimen. I am not aware of any additional records from New Zealand.</p></tp:treatment-sec><tp:treatment-sec sec-type="Ecology"><title>Ecology</title><p>Little or nothing is known of the ecology of <italic><tp:taxon-name><tp:taxon-name-part taxon-name-part-type="genus">Homotrysis</tp:taxon-name-part> <tp:taxon-name-part taxon-name-part-type="species">macleayi</tp:taxon-name-part></tp:taxon-name></italic>. I have collected it on a trunk of a <italic><tp:taxon-name><tp:taxon-name-part taxon-name-part-type="genus">Eucalyptus</tp:taxon-name-part></tp:taxon-name></italic> tree at night, under the bark of a chopped up wattle tree (by which <xref ref-type="bibr" rid="B496076">Ministry for Primary Industries 2013</xref> assumed that I meant <italic><tp:taxon-name><tp:taxon-name-part taxon-name-part-type="genus">Acacia</tp:taxon-name-part></tp:taxon-name></italic>, but which could have just as easily been brush wattle, <italic><tp:taxon-name><tp:taxon-name-part taxon-name-part-type="genus">Paraserianthes</tp:taxon-name-part> <tp:taxon-name-part taxon-name-part-type="species">lophantha</tp:taxon-name-part></tp:taxon-name></italic>), under the bark of a stump of the native tree <italic><tp:taxon-name><tp:taxon-name-part taxon-name-part-type="genus">Pittosporum</tp:taxon-name-part> <tp:taxon-name-part taxon-name-part-type="species">eugenioides</tp:taxon-name-part></tp:taxon-name></italic> at the edge of a carpark, and on the ground on a dead tree fern frond. I have only collected the species from anthropogenic habitats in metropolitan Auckland.</p></tp:treatment-sec><tp:treatment-sec><!--Section generated to contain objects referenced in tp:taxon-treatment.--><fig id="F496072" position="float" orientation="portrait"><label>Figure 3.</label><caption><p><italic><tp:taxon-name><tp:taxon-name-part taxon-name-part-type="genus">Homotrysis</tp:taxon-name-part> <tp:taxon-name-part taxon-name-part-type="species">macleayi</tp:taxon-name-part></tp:taxon-name></italic>, from Tamaki Campus on 9 January 2014 (fore tarsal claw).</p></caption><graphic xmlns:xlink="http://www.w3.org/1999/xlink" xlink:href="biodiversity_data_journal-2-e1054-g003.jpg" position="float" orientation="portrait" xlink:type="simple"/></fig><fig id="F496068" position="float" orientation="portrait"><label>Figure 1.</label><caption><p><italic><tp:taxon-name><tp:taxon-name-part taxon-name-part-type="genus">Homotrysis</tp:taxon-name-part> <tp:taxon-name-part taxon-name-part-type="species">macleayi</tp:taxon-name-part></tp:taxon-name></italic>, from Tamaki Campus on 9 January 2014 (dorsal view).</p></caption><graphic xmlns:xlink="http://www.w3.org/1999/xlink" xlink:href="biodiversity_data_journal-2-e1054-g001.jpg" position="float" orientation="portrait" xlink:type="simple"/></fig><fig id="F496070" position="float" orientation="portrait"><label>Figure 2.</label><caption><p><italic><tp:taxon-name><tp:taxon-name-part taxon-name-part-type="genus">Homotrysis</tp:taxon-name-part> <tp:taxon-name-part taxon-name-part-type="species">macleayi</tp:taxon-name-part></tp:taxon-name></italic>, from Tamaki Campus on 9 January 2014 (ventral view).</p></caption><graphic xmlns:xlink="http://www.w3.org/1999/xlink" xlink:href="biodiversity_data_journal-2-e1054-g002.jpg" position="float" orientation="portrait" xlink:type="simple"/></fig><fig id="F496074" position="float" orientation="portrait"><label>Figure 4.</label><caption><p><italic><tp:taxon-name><tp:taxon-name-part taxon-name-part-type="genus">Homotrysis</tp:taxon-name-part> <tp:taxon-name-part taxon-name-part-type="species">macleayi</tp:taxon-name-part></tp:taxon-name></italic>, from Tamaki Campus on 9 January 2014 (scale).</p></caption><graphic xmlns:xlink="http://www.w3.org/1999/xlink" xlink:href="biodiversity_data_journal-2-e1054-g004.jpg" position="float" orientation="portrait" xlink:type="simple"/></fig></tp:treatment-sec><ref-list><ref id="B496076"><element-citation xmlns:xlink="http://www.w3.org/1999/xlink" publication-type="article" xlink:type="simple"><person-group person-group-type="author"><name name-style="western"><surname>Industries</surname><given-names>Ministry for Primary</given-names></name></person-group><year>2013</year><article-title>Pest watch: 24 May 2011 – 8 February 2013</article-title><source>Surveillance</source><volume>40</volume><issue>1</issue><fpage>[39]</fpage><lpage>[40]</lpage><uri xlink:type="simple">http://www.biosecurity.govt.nz/files/biosec/pubs-media/pubs/surveillance/issue-40-1/surveillance-40-1.pdf</uri></element-citation></ref></ref-list></tp:taxon-treatment>
